# Supplementary material for: Solanum aculeatissimum and Solanum torvum chloroplast genome sequences: a comparative analysis with other Solanum chloroplast genomes
Source: BMC Genomics. 2024 Apr 26;25:412. doi: 10.1186/s12864-024-10190-9 (PMC11046870; doi:10.1186/s12864-024-10190-9)
Supplement: Supplementary file 6 — Supplementary Material 6: Additional fle 6: table S6. Quantity and types of repeat sequences. [file 12864_2024_10190_MOESM6_ESM.xlsx]

## Sheet: Sheet1
Table S6 Number of different SSRs types.
	S.acaule	S.aculeatissimum	S.aethiopicum	S.anguivi	S.berthaultii	S.brevicaule	S.bulbocastanum	S.campylacanthum	S.cardiophyllum	S.chacoense	S.commersonii	S.dasyphyllum	S.demissum	S.hougasii	S.incanum	S.lichtensteinii	S.linnaeanum	S.lycopersicum	S.macrocarpon	S.melongenaon	S.peruvianum	S.pimpinellifolium	S.polhillii	S.rostratum	S.sisymbriifolium	S.supinum	S.torvum	S.tuberosum	S.umtuma	S.verrucosum	S.wrightii
A/T	240	234	239	239	240	238	240	235	235	239	237	239	240	240	236	237	236	243	239	234	242	242	242	234	239	235	229	239	232	240	236
C/G	17	19	21	21	17	17	17	21	16	17	18	20	17	17	21	21	21	18	18	22	17	17	21	21	22	21	22	17	21	17	21
AG/CT	13	16	15	15	13	13	14	15	13	13	13	13	13	13	14	15	15	13	15	15	13	13	15	14	16	15	16	13	15	13	15
AT/AT	23	23	31	31	23	23	23	28	22	22	23	29	23	23	27	28	28	20	29	30	22	22	29	30	29	29	29	23	29	23	30
AAC/GTT	9	10	12	12	8	8	9	12	9	8	8	12	8	8	12	12	12	9	12	12	9	9	12	11	11	12	11	8	12	8	11
AAG/CTT	22	22	21	21	22	22	21	21	21	22	22	21	22	22	21	21	21	20	21	21	20	20	21	21	21	21	21	22	21	22	21
AAT/ATT	23	29	28	30	23	24	23	28	21	22	23	36	23	22	29	29	29	23	39	27	23	23	31	25	28	33	23	23	29	23	30
ACC/GGT	1	1	1	1	1	1	2	1	1	1	1	1	1	1	1	1	1	1	1	1	1	1	1	1	1	1	1	1	1	1	1
ACG/CGT	1	1	1	1	1	1	1	1	1	1	1	1	1	1	1	1	1	1	1	1	1	1	1	1	1	1	1	1	1	1	1
ACT/AGT	2	2	1	1	2	2	2	1	2	2	2	1	2	2	1	1	1	2	1	1	3	3	1	2	2	1	1	2	1	2	0
AGC/CTG	6	7	7	7	6	6	6	7	6	6	6	7	5	5	7	7	7	6	7	7	6	6	7	7	7	7	7	6	7	5	7
AGG/CCT	4	4	4	4	4	4	3	4	4	4	4	4	4	4	4	4	4	4	4	4	4	4	4	4	4	4	2	4	4	4	4
ATC/ATG	5	5	4	5	5	5	5	5	5	5	5	5	5	5	5	5	5	5	5	5	5	5	5	5	5	5	5	5	5	5	5
AAAC/GTTT	3	3	3	3	3	3	3	3	3	3	3	2	3	3	3	3	3	3	2	3	3	3	3	3	3	3	3	3	3	3	3
AAAT/ATTT	3	6	3	4	3	3	3	4	3	3	3	3	3	3	4	5	5	3	4	3	3	3	3	6	6	4	7	3	5	3	5
AGAT/ATCT	2	2	2	2	2	2	2	2	2	2	2	2	2	2	2	2	2	1	2	2	1	1	2	3	2	2	2	2	2	2	2
AATTC/AATTG	1	1	1	1	1	1	1	1	1	1	1	1	1	1	1	1	1	1	1	1	1	1	0	1	0	1	0	1	0	1	1
AATAGT/ACTATT	0	1	0	0	0	0	0	0	0	0	0	0	0	0	0	0	0	0	0	0	0	0	0	0	0	0	0	0	0	0	0
AAAAT/ATTTT	0	0	0	2	0	0	0	0	0	0	0	0	0	0	0	0	0	0	0	0	0	0	0	0	0	0	0	0	0	0	0
AAATTC/AATTTG	0	0	0	0	0	0	1	0	0	0	0	0	0	0	0	0	0	0	0	0	0	0	0	0	0	0	0	0	0	0	0
AAAG/CTTT	0	0	0	0	0	0	0	0	1	0	0	0	0	0	1	0	0	0	0	0	0	0	0	0	0	0	0	0	0	0	0
AAATT/AATTT	0	0	0	0	0	0	0	0	0	0	0	0	0	0	0	0	0	0	1	0	0	0	0	0	0	0	0	0	0	0	0
