# Supplementary material for: Solanum aculeatissimum and Solanum torvum chloroplast genome sequences: a comparative analysis with other Solanum chloroplast genomes
Source: BMC Genomics. 2024 Apr 26;25:412. doi: 10.1186/s12864-024-10190-9 (PMC11046870; doi:10.1186/s12864-024-10190-9)
Supplement: Supplementary file 7 — Supplementary Material 7: Additional fle 7: table S7. Average Pi values in different regions of Solanum chloroplast genomes. [file 12864_2024_10190_MOESM7_ESM.xlsx]

## Sheet: Sheet1
Table S7 Number and type of repeats.
	SSR	Tandem	LSR				total of LSR
			Palindromic	Reverse	Complement	Forward
S.acaule	375	25	16	0	0	16	32
S.aculeatissimum	386	50	15	0	0	21	36
S.aethiopicum	394	39	16	0	0	16	32
S.anguivi	400	45	14	0	0	16	30
S.berthaultii	374	23	16	0	0	16	32
S.brevicaule	373	25	16	0	0	17	33
S.bulbocastanum	376	19	16	2	1	16	35
S.campylacanthum	389	34	17	2	0	17	36
S.cardiophyllum	366	25	16	2	1	16	35
S.chacoense	371	24	17	0	0	16	33
S.commersonii	372	25	16	0	0	16	32
S.dasyphyllum	397	44	23	5	5	29	62
S.demissum	373	23	16	0	0	16	32
S.hougasii	372	25	16	0	0	16	32
S.incanum	390	36	19	4	3	19	45
S.lichtensteinii	393	33	19	4	3	19	45
S.linnaeanum	392	36	21	10	3	31	65
S.lycopersicum	373	30	20	0	0	19	39
S.macrocarpon	402	49	29	25	9	62	125
S.melongenaon	389	38	19	0	0	18	37
S.peruvianum	374	34	21	0	0	20	41
S.pimpinellifolium	374	29	20	0	0	19	39
S.polhillii	398	37	18	4	0	20	42
S.rostratum	389	40	17	3	0	47	67
S.sisymbriifolium	397	43	17	3	0	32	52
S.supinum	395	48	17	2	0	19	38
S.torvum	380	35	17	1	0	25	43
S.tuberosum	373	24	16	0	0	16	32
S.umtuma	388	37	18	2	1	18	39
S.verrucosum	373	24	16	0	0	16	32
S.wrightii	393	52	16	5	0	21	42
