# Supplementary material for: Solanum aculeatissimum and Solanum torvum chloroplast genome sequences: a comparative analysis with other Solanum chloroplast genomes
Source: BMC Genomics. 2024 Apr 26;25:412. doi: 10.1186/s12864-024-10190-9 (PMC11046870; doi:10.1186/s12864-024-10190-9)
Supplement: Supplementary file 8 — Supplementary Material 8:Additional fle 8: table S8.Nucleotide polymorphism in different regions. [file 12864_2024_10190_MOESM8_ESM.xlsx]

## Sheet: Sheet1
Table S8 Nucleotide polymorphism in different regions
Region	Number	Average value pi
LSC	382	0.01184
SSC	88	0.01199
IR	282	0.00579
Total	752	0.00958294
Legend:
Region：Different regions on the chloroplast genome
Number：Number of polymorphic loci in the region
Average value pi：The average value of nucleotide polymorphism in this region
